# Supplementary material for: Environmental and Health Risk Assessments of Volatile Organic Compounds (VOCs) Based on Source Apportionment—A Case Study in Harbin, a Megacity in Northeastern China
Source: Toxics. 2025 Dec 31;14(1):46. doi: 10.3390/toxics14010046 (PMC12845896; doi:10.3390/toxics14010046)
Supplement: Supplementary file 1 [file toxics-14-00046-s001.zip]

Archive with 2 entries (2 files):
- SI-Literature data-Figure 2..xlsx
- Toxics-support information.pdf
