# Supplementary material for: Environmental and Health Risk Assessments of Volatile Organic Compounds (VOCs) Based on Source Apportionment—A Case Study in Harbin, a Megacity in Northeastern China
Source: Toxics. 2025 Dec 31;14(1):46. doi: 10.3390/toxics14010046 (PMC12845896; doi:10.3390/toxics14010046)
Supplement: Supplementary file 1 [file toxics-14-00046-s001.zip › SI-Literature data-Figure 2..xlsx]

## Sheet: ppbv
Regions	Province	City	Latitude	Longitude	Alkanes	Alkenes	Aromatics	Halocarbons	OVOCs	Alkynes	sulfides	Others	TVOCs	Time	Target VOCs counts	online or offline	DOI
North China	Beijing	Beijing	40	116.33	9.31	6.11	1.61	7.83	10.03				34.89	2018.12-2019.11	95	offline	https://doi.org/10.5194/acp-22-11931-2022
North China	Beijing	Beijing	39.95	116.35	16.2	5.2	3.4	4.8	11	3.1		0.3	44	2016.01-2016.10	99	online	https://doi.org/10.1016/j.scitotenv.2023.167847
North China	Beijing	Beijing	39.95	116.35	15.7	3.6	4	2.6	4.9	1		0.26	32.06	2017.01-2017.10	99	online	https://doi.org/10.1016/j.scitotenv.2023.167847
North China	Beijing	Beijing	39.95	116.35	12.8	3	2.2	3.1	6.5	1.4		0.27	29.27	2018.01-2018.10	99	online	https://doi.org/10.1016/j.scitotenv.2023.167847
North China	Beijing	Beijing	39.95	116.35	12.9	3	2.1	3.2	6.2	1.6		0.23	29.23	2019.01-2019.10	99	online	https://doi.org/10.1016/j.scitotenv.2023.167847
North China	Beijing	Beijing	39.95	116.35	10.7	2.4	1.6	3.5	7.3	0.81		0.26	26.57	2020.01-2020.10	99	online	https://doi.org/10.1016/j.scitotenv.2023.167847
North China	Beijing	Beijing	39.99	116.32	16.02	5.34	3.2	3.92	3.92	3.2			35.6	2017-2018	99	online	https://doi.org/10.1016/j.scitotenv.2021.149491
North China	Beijing	Beijing	39.96	116.36	13.8	2.5	2.9	4	5.5	1.6	0.8		31.1	2019.04-2021.05	101	online	https://doi.org/10.1016/j.jes.2020.11.023
North China	Beijing	Beijing	40.09	116.31	15.9	2.8	2			2			22.7	2020.09-2020.12	57	offline	http://dx.doi.org/10.1016/j.scitotenv.2022.155465
North China	Beijing	Beijing	39.73	116.33	8.14	1.2	2.42		8.3	0.39		0.25	20.7	2019.08	57	online	http://dx.doi.org/10.1016/j.scitotenv.2022.158873
North China	Beijing	Beijing	40.04	116.41	11.5	2.31	2.08			1.44			17.33	2020.04-2021.03	57	online	http://dx.doi.org/10.1016/j.scitotenv.2022.159831
North China	Beijing	Beijing	39.73	116.33	9.494	1.616	1.414	3.232	3.636	0.606	0.202		20.2	2023.04	112	online	10.19770/j.cnki.issn.1008-2565.2024.03 .011
North China	Beijing	Beijing	40.05	116.42	9.41	1.44	1.85			0.88			13.58	2020.04-2020.09	57	online	10.27248/d.cnki.gnjqc.2024.001900
North China	Beijing	Beijing	39.93	116.33	9.96	3.39	1.35	3.51	10.26	1.2		0.33	30	2022.05-2022.08	100	online	10.13227/j. hjkx. 202212199
North China	Beijing	Beijing	39.94	116.46	2.99	1.515	2.33	4.41	1.03	0.36	0.25		12.885	2020.07-2020.08	107	online	10.132227/j.hjkx.202112041
North China	Tianjin	Tianjin	38.99	117.33	15	4.8	2.3			2.2			24.3	2019.01-2019.12	54	online	https://doi.org/10.3390/toxics12090622
North China	Tianjin	Tianjin	38.99	117.33	17.3	6.5	3.9			2.9			30.6	2018.11-2019.03	54	online	https://doi.org/10.1016/j.envpol.2020.115023
North China	Tianjin	Tianjin	38.99	117.33	16.5	3.99	2.18			1.46			24.13	2020.12-2021.03	53	online	https://doi.org/10.1016/j.envpol.2022.119122
North China	Tianjin	Tianjin	38.99	117.33	18.6	4.3	2.5			2.2			27.6	2019.11-2020.03	54	online	https://doi.org/10.1016/j.envint.2021.106979
North China	Tianjin	Tianjin	38.99	117.34	13.21	5.04	5.29			0.88			24.42	2019.06-2019.08	54	online	10.13227/j.hjkx.202104318
North China	Tianjin	Tianjin	38.99	117.34	23.4	6.2	2.8			3.2			35.6	2019.01	54	online	10.13227/j. hjkx. 202308117
North China	Hebei	Shijiazhuang	38.05	114.91	20.59	2.22	3.09	8.09	23.03	0.95	2.79		60.76	2018.04-2018.08	117	offline	https://doi.org/10.1016/j.jes.2020.04.022
North China	Hebei	Shijiazhuang	38.04	114.51	25.37	8.55	3.84	8..98		1.06			38.82	2019.05-2019-09	83	online	https://doi.org/10.1016/j.atmosenv.2021.118435
North China	Hebei	Shijiazhuang	38.03	114.47	17.25	9.3	2.5			2.15			31.2	2019.03-2019.09	61	online	https://doi.org/10.4209/aaqr.2019.11.0595
North China	Hebei	Tangshan	39.65	118.17	19.2118	2.74154	1.86183	2.0299		0.414908			26.26	2021.07-2021.09	40	online	10.16663/j.cnki.lskj.2023.04.013
North China	Hebei	Tangshan	39.64	118.16	48.14	29.85	8.06	17.38				0.58	104.01	2019.07-2020.06	57	online	10.27116/d.cnki.gjzgc.2021.000568
North China	Hebei	Tangshan	39.63	118.18	9.43	2.78	3.41			0.17			15.79	2019.03-2019.09	61	online	https://doi.org/10.4209/aaqr.2019.11.0595
North China	Hebei	Tangshan	39.62	118.19	19.3	7.5	3.6			2.4			32.8	2018.08-2018.09	57	offline	https://doi.org/10.1016/j.apr.2023.101693
North China	Hebei	Qinhuangdao	39.95	119.6	36.7246	13.0815	9.69	5.60439	3.56643				68.6669	2022.07-2023.02	114	online	10.27104/d.cnki.ghbjy.2024.000424
North China	Hebei	Handan	36.57	114.49	14.76	3.79	4.79	6.65		0.33			30.32	2018.05-2018.06	78	online	https://doi.org/10.1016/j.apr.2021.101053
North China	Hebei	Handan	36.63	114.54	8.34	2.92	4.81	9.01		1.02			26.1	2019.05-2019-09	83	online	https://doi.org/10.1016/j.atmosenv.2021.118435
North China	Hebei	Handan	36.49	114.68	18.22	4.91	7.2			0.38			30.71	2019.03-2019.09	61	online	https://doi.org/10.4209/aaqr.2019.11.0595
North China	Hebei	Xingtai	37.06	114.5	8.49	3.8	0.93	9.69		0.48			23.39	2019.05-2019-09	83	online	https://doi.org/10.1016/j.atmosenv.2021.118435
North China	Hebei	Xingtai	37.06	114.56	13.23	4.68	1.45			0.24			19.6	2019.03-2019.09	61	online	https://doi.org/10.4209/aaqr.2019.11.0595
North China	Hebei	Xingtai	37.09	114.53	19.3	7.5	3.6			2.4			32.8	2018.08-2018.09	57	offline	https://doi.org/10.1016/j.apr.2023.101693
North China	Hebei	Baoding	38.7	115.16	25.52	19.14	8.51	5.67	6.38	5.67			70.89	2017-2018	99	online	https://doi.org/10.1016/j.scitotenv.2021.149491
North China	Hebei	Baoding	38.87	115.46	12.5	2.28	2.14	10.21		0.37			27.5	2019.05-2019-09	83	online	https://doi.org/10.1016/j.atmosenv.2021.118435
North China	Hebei	Baoding	38.87	115.46	17.96	7.34	5.65			0.26			31.21	2019.03-2019.09	61	online	https://doi.org/10.4209/aaqr.2019.11.0595
North China	Hebei	Baoding	38.93	112.52	19.3	7.5	3.6			2.4			32.8	2018.08-2018.09	57	offline	https://doi.org/10.1016/j.apr.2023.101693
North China	Hebei	Zhangjiakou	40.77	114.89	12.06	1.652	1.8172	0.1648		0.826			16.52	2019.04-2021.10	57	offline	10.3969/j.issn.1008-9500.2023.04.027
North China	Hebei	Zhangjiakou	40.77	114.89	7.64	1.82	1.81	4.51		0.82			16.6	2019.05-2019-09	83	online	https://doi.org/10.1016/j.atmosenv.2021.118435
North China	Hebei	Zhangjiakou	40.76	114.9	5.4	2.21	0.83			0.36			8.8	2019.03-2019.09	61	online	https://doi.org/10.4209/aaqr.2019.11.0595
North China	Hebei	Chengde	40.95	117.96	6.43	1.26	0.37	3.4		0.54			12	2019.05-2019-09	83	online	https://doi.org/10.1016/j.atmosenv.2021.118435
North China	Hebei	Chengde	40.97	117.91	5.69	3.62	0.89			0.32			10.52	2019.03-2019.09	61	online	https://doi.org/10.4209/aaqr.2019.11.0595
North China	Hebei	Cangzhou	38.3	116.84	12.95	8.08	2.7			1.07			24.8	2019.03-2019.09	61	online	https://doi.org/10.4209/aaqr.2019.11.0595
North China	Hebei	Langfang	39.57	116.25	48.93	5.4	6.51	14.48	7.46	2.02		0.9	85.7	2018.01	99	online	10.13227/j.hjkx.202304085
North China	Hebei	Langfang	39.54	116.68	15.64	7.54	1.65	12.27		2.09			39.19	2019.05-2019.09	83	online	https://doi.org/10.1016/j.atmosenv.2021.118435
North China	Hebei	Langfang	39.55	116.71	21.52	10.1	2.11			2.04			35.77	2019.03-2019.09	61	online	https://doi.org/10.4209/aaqr.2019.11.0595
North China	Hebei	Langfang	39.55	116.7	19.3	7.5	3.6			2.4			32.8	2018.08-2018.09	57	offline	https://doi.org/10.1016/j.apr.2023.101693
North China	Hebei	Hengshui	37.74	115.67	7.78	4	1.7			0.71			14.19	2019.03-2019.09	61	online	https://doi.org/10.4209/aaqr.2019.11.0595
North China	Hebei	Xiong'an	38.9425	115.934	30.9846	9.4242	7.0512	6.7122	13.3227		0.2712		67.7661	2019.12-2020.02	116	online	10.132227/j.hjkx.202106253
North China	Shanxi	Taiyuan	37.71	112.47	13.42	5	1.57			1.98			21.97	2021.07-2022.01	58	offline	https://doi.org/10.1016/j.apr.2023.101671
North China	Shanxi	Taiyuan	37.86	112.52	17.45	6.14	2.83			3.67			30.09	2017.11-2018.09	48	offline	https://doi.org/10.1016/j.atmosenv.2022.119374
North China	Shanxi	Taiyuan	37.71	112.48	8.058	1.968	1.668		7.09	1.218			20.002	2023.04-2023.07	69	online	https://link.cnki.net/urlid/44.1661.x.20250228.1737.010
North China	Shanxi	Taiyuan	37.87	112.54	12.69	4.105	2.0525			1.6775			20.525	2018.07-2021.08	58	offline	10.27721/d.cnki.gyzjc.2024.000866
North China	Shanxi	Taiyuan	37.87	112.54	9.632	3.44	2.236			1.72			17.028	2019.07-2019.08	59	offline	10.27721/d.cnki.gyzjc.2021.000520
North China	Shanxi	Taiyuan	37.86	112.52	17.45	6.14	2.83			3.67			30.09	2017.11-2018.09	48	offline	10.27352/d.cnki.gylgu.2020.000416
North China	Shanxi	Yangquan	37.85	113.29	17	4.7	3.7	3.85		3.3			32.55	2018.07-2018.12	67	offline	https://doi.org/10.1016/j.envpol.2021.117794
North China	Shanxi	Changzhi	36.2	113.11	10.98	3.48	2.14	2.7	6	2.62		0.11	28.03	2021	117	online	10.16525/j.cnki.cn14-1109/tq.2024.02.096
North China	Shanxi	Jincheng	35.49	112.86	15.2	6.7	3.8			2.8			28.5	2018.08-2018.09	57	offline	https://doi.org/10.1016/j.apr.2023.101693
North China	Shanxi	Jinzhong	37.7	112.73	6.49	1.85	1.8	3.04	7.66	1.3			22.14	2022.06	115	online	10.13671/j.hjkxxb.2024.0275
North China	Shanxi	Jinzhong	37.7	112.73	7.42	2.54	2.1			1.24			13.3	2022.04-2022.09	57	online	https://doi.org/10.1007/s11869-024-01597-0
North China	Shanxi	Yuci	37.75	112.72	13.45	5.81	1.85			2.97			24.08	2017.11-2018.09	48	offline	https://doi.org/10.1016/j.atmosenv.2022.119374
North China	Shanxi	Yuncheng	35.02	111.01	15.2	6.7	3.8			2.8			28.5	2018.08-2018.09	57	offline	https://doi.org/10.1016/j.apr.2023.101693
North China	Shanxi	Yuncheng	35.04	111.04	14.13	3.73	2.68	3.48	14.98	2.25			41.25	2012.01-2021.12	114	online	https://doi.org/10.1016/j.jhazmat.2024.136721
North China	Shanxi	Yuncheng	35.05	111.03	13.6875	5.8125	3.0375	2.3625	2.7375	9.6375	0.1875		37.4625	2019-2020	115	online	https://doi.org/10.1016/j.jenvman.2022.116534
North China	Shanxi	Yuncheng	35.05	111.03	17.67	4.85	3.18	3.46	16.12	3.6			48.88	2021.09-2022.01	114	online	10.13198/j.issn.1001-6929.2023.12.09
North China	Shanxi	Linfen	36.1	115.51	8.98	13.7	3.1			1.42			27.2	2021.04-2021.07	55	online	10.19674/j.cnki.issn1000-6923.20240913.008
North China	Shanxi	Linfen	36.1	111.52	15.2	6.7	3.8			2.8			28.5	2018.08-2018.09	57	offline	https://doi.org/10.1016/j.apr.2023.101693
North China	Shanxi	Linfen	36.1	111.52	14.3955	9.1857	2.7972	3.1524	2.6049	12.8316	0.1776		45.1449	2019-2020	115	online	https://doi.org/10.1016/j.jenvman.2022.116534
North China	Shanxi	Lvliang	37.52	111.15	19.314	5.2392	4.53288	2.664	10.7892	1.776	0.1332		44.4485	2019-2020	115	online	https://doi.org/10.1016/j.jenvman.2022.116534
North China	Inner Mongolia Autonomous Region	Hohhot	40.81	111.75	15.44	4.44	3.53	5.48	14.31	1.38	0.08		44.66	2019.04-2019.12	116	online	https://doi.org/10.1016/j.scitotenv.2021.147781
North China	Inner Mongolia Autonomous Region	Hohhot	40.84	111.75	20.19	5.95	3.21	3.28	8.33	4.1	0.26		45.32	2021.01	117	offline	10.27224/d.cnki.gnmdu.2022.001636
North China	Inner Mongolia Autonomous Region	Hohhot	40.84	111.75	14.47	1.8	1.92	3.39	12.85	1.89	0.43		36.75	2021.07	117	offline	10.27224/d.cnki.gnmdu.2022.001636
North China	Inner Mongolia Autonomous Region	Baotou	40.66	109.86	12.51	3.94	3.87	3.7	6.15	5.3	0.11		35.58	2022.05-2022.12	116	online	10.16647/j.cnki.cn15-1369/X.2024.03.009
North China	Inner Mongolia Autonomous Region	Baotou	40.62	109.75	20.21	8.34	4.44	2.69	8.69	8.56	0.17		53.1	2021.01	117	offline	10.27224/d.cnki.gnmdu.2022.001636
North China	Inner Mongolia Autonomous Region	Baotou	40.62	109.75	9.61	1.91	1.62	3.43	14.45	3.01	0.21		34.24	2021.07	117	offline	10.27224/d.cnki.gnmdu.2022.001636
North China	Inner Mongolia Autonomous Region	Bayannur	40.75	107.42	7.99	2.73	1.24	2.18	6	2.59	0.1		22.83	2021.01	117	offline	10.27224/d.cnki.gnmdu.2022.001636
North China	Inner Mongolia Autonomous Region	Bayannur	40.75	107.42	13.1	2.54	2.41	3.71	18.14	1.32	0.36		41.58	2021.07	117	offline	10.27224/d.cnki.gnmdu.2022.001636
Central China	Henan	Zhengzhou	34.48	113.51	9	3.1	1.64	5.99	9.06		0.31		29.1	2018.05	103	offline	https://doi.org/10.1016/j.chemosphere.2020.126283
Central China	Henan	Zhengzhou	34.75	113.6	13.68	2.03	3.8	5.69	2.52	1.51	0.23		29.46	2020.08-2020.09	106	online	https://doi.org/10.1016/j.apr.2022.101390
Central China	Henan	Zhengzhou	34.75	113.6	22	5.1	6.5	8.1	3.6	3.5	0.5		49.3	2019.12	106	online	https://doi.org/10.1016/j.jes.2021.01.035
Central China	Henan	Kaifeng	34.79	114.25	18.99	4.75	4.32	5.61	5.18	3.88		0.42	43.15	2019.10-2021.04	101	offline	https://doi.org/10.1007/s11356-023-27595-w
Central China	Henan	Luoyang	34.62	112.45	19.11	4.03	11.32			2.39			36.85	2019.06-2019.08	57	online	https://doi.org/10.1016/j.envint.2020.106279
Central China	Henan	Luoyang	34.61	112.42	17.6	7.8	4.2			2.6			32.2	2018.08-2018.09	57	offline	https://doi.org/10.1016/j.apr.2023.101693
Central China	Henan	Anyang	36.09	114.4	17.6	7.8	4.2			2.6			32.2	2018.08-2018.09	57	offline	https://doi.org/10.1016/j.apr.2023.101693
Central China	Henan	Hebi	35.72	114.29	17.6	7.8	4.2			2.6			32.2	2018.08-2018.09	57	offline	https://doi.org/10.1016/j.apr.2023.101693
Central China	Henan	Xinxiang	35.3	113.92	17.6	7.8	4.2			2.6			32.2	2018.08-2018.09	57	offline	https://doi.org/10.1016/j.apr.2023.101693
Central China	Henan	Xinxiang	35.28	113.91	10.712	2.06	2.06	7.828	15.244	1.648		0.824	40.376	2021.06	115	online	http://dx.doi.org/10.1016/j.scitotenv.2022.156746
Central China	Henan	Jiaozuo	35.17	113.24	8.15	5.99	3.24	3.7	8.94			0.52	30.54	2021.05-2021.10	117	online	https://doi.org/10.1016/j.jes.2023.04.016
Central China	Henan	Puyang	37.764	115.031	15.36	3.96	8.84	3.43	10.01	5.77	0.48		47.85	2021.06	116	online	1674-6139（2023）01-0122-06
Central China	Henan	Xuchang	34	113.48	12.39	3.42	3.9			1.39			21.1	2019.05-2019.09	57	offline	https://doi.org/10.1016/j.jes.2020.10.005
Central China	Henan	Luohe	33.58	114.01	15.657	4.6818	5.406	4.7532	18.411	2.04			50.949	2021.11	114	offline	10.19672/j.cnki.1003-6504.0840.23.338
Central China	Henan	Nanyang	33.62	112.94	16.83	4.488	2.992	4.114	5.61	3.366			37.4	2017.02-2017.03	101	online	10.13671 /j.Hjkxxb.2018.0119
Central China	Henan	Shangqiu	33.44	115.65	10.08	1.956	2.608		17.7	0.256			32.6	2022.06-2022.09	77	online	10.13227/j.hjkx.202310206
Central China	Henan	Zhumadian	32.99	114.08	5.6286	1.3806	1.5576	2.5488	3.9294	2.655			17.7	2021.06-2021.07	103	online	https://doi.org/10.1016/j.envint.2024.108910
Central China	Henan	Jiyuan	39.07	112.6	17.9	5.6	4.1	11.4	6.4	8.8	0.1		54.3	2019.12	106	online	10.132227/j.hjkx.202109153
Central China	Hubei	Wuhan	30.54	114.36	15.9	4.19	3.23	3.74	4.94	2.35		0.3	34.65	2016.09-2017.08	102	online	https://doi.org/10.1016/j.atmosenv.2018.08.042
Central China	Hubei	Wuhan	30.18	114.27	16.06	4.75	1.83	3.18	2.85	2.96			31.63	2021.02	90	online	https://doi.org/10.1016/j.atmosenv.2022.119469
Central China	Hubei	Huangshi	30.2	115.02	12.17	3.81	3.23	2.72		2.16			24.09	2018.07-2019.04	71	offline	10.19672/j.cnki.1003-6504.2021.s1.029
Central China	Hubei	Ezhou	30.37	114.89	6.65	1.68	1.12	2.89	5.14	1.63	0.04		19.15	2022.09	106	online	10.19672/j.cnki.1003-6504.2642.22.338
Central China	Hubei	Huanggang	30.45	114.88	10.74	3.53	2.71	2.24		2.3			21.52	2018.07-2019.04	64	offline	10.13227/j.hjkx.202211001
Central China	Hubei	Xianning	29.84	114.31	4.9	1.35	1.1	2	4.75	1.05			15.15	2021.06-2021.08	107	online	10.19672/j.cnki.1003-6504.0366.23.338
Central China	Hubei	Chibi	29.7105	113.885	12.2844	6.5424	7.0296	2.1576	2.958	3.6888	0.1392		34.8	2020.06	107	offline	10.27157/d.cnki.ghzku.2021.004135
Central China	Hunan	Changsha	28.13	113.03	8.36	1.78	1.73	3.78	6.67	1.07			23.39	2020.08-2021.06	107	offline	10.27426/d.cnki.gxtdu.2023.002042
Central China	Hunan	Changsha	28.12	112.97	6.82	1.6	2.08	4.34	7.15	1.03	0.06		23.08	2021.05-2021.10	116	online	10.13878/j.cnki.jnuist.2023.02.002
Central China	Hunan	Zhuzhou	27.84	113.14	10.28	2.19	2.12	4.65	8.21	1.33			28.78	2020.08-2021.06	107	offline	10.27426/d.cnki.gxtdu.2023.002042
Central China	Hunan	Xiangtan	27.84	112.92	9.34	1.99	1.93	4.23	7.45	1.2			26.14	2020.08-2021.06	107	offline	10.27426/d.cnki.gxtdu.2023.002042
Central China	Hunan	Xiangtan	27.85	112.93	6.81	1.6	0.86	3.8	9.92	0.91			23.9	2023.08	116	online	10.19672/j.cnki.1003-6504.2479.23.338
Central China	Hunan	Yueyang	29.47	113.27	17.36	2.83	3.65	4.76	14.81	1.31	0.62		45.34	2020.09	77	offline	10.19672/j.cnki.1003-6504.2021.01.023
Central China	Hunan	Yiyang	28.602	112.341	8.4	3.18	2.9	4.64	7.25	1.75		0.57	28.69	2021.08-2021.11	98	offline	10.27426/d.cnki.gxtdu.2022.000843
East China	Shandong	Jinan	36.7	117.17	26.13	6.83	9.04			2.85		0.36	45.21	2018.01-2019.12	57	online	http://dx.doi.org/10.1016/j.scitotenv.2022.159951
East China	Shandong	Jinan	36.55	116.75	14.23	4.1	3	2.94	2.97	2.55		0.55	30.34	2021.11-2021.12	106	online	https://doi.org/10.1016/j.atmosenv.2023.119621
East China	Shandong	Qingdao	36.1	120.46	11.1	2.1	1.38	4.18	5.45			0.61	24.82	2020.07	106	online	10.12153/j.issn.1674-991X.20210202
East China	Shandong	Zibo	36.81	118.05	25.8	10.3	7.63		15.6	1.86			61.19	2020.07-2020.09	86	offline	10.19335/j.cnki.2095-6649.2022.02.060
East China	Shandong	Zibo	36.48	118.14	11.6	2.9	3.6	7.6	9.4	0.7			35.8	2022.05-2022.09	111	online	https://doi.org/10.1016/j.envres.2024.119088
East China	Shandong	Zaozhuang	34.826	117.335	6.93	2.03	51	2.87	3.04	1.18		0.34	67.39	2022.04-2022.09	115	online	10.3969/j.issn.1001‐232x.2023.05.005
East China	Shandong	Dongying	37.45	118.59	48.7	5	3.4		10	1.5			68.6	2022.01-2022.12	79	online	https://doi.org/10.1016/j.aosl.2024.100523
East China	Shandong	Yantai	37.46	121.41	9.81	1.46	1.85	4.29	9.16	0.79	0.33		27.69	2020.05-2020.10	117	offline	10.19672/j.cnki.1003-6504.2021.S1.033
East China	Shandong	Yantai	37.45	121.45	5.31	1.31	0.91	3.01	2.74	0.36			13.64	2021.06-2021.09	99	online	10.19501/j.cnki.1006-2009.2023.03.011
East China	Shandong	Taian	36.18	117.11	10.12	1.96	2.23		13.33	1.08			28.72	2019.05-2019.06	57	online	https://doi.org/10.1016/j.apr.2022.101340
East China	Shandong	Weihai	37.5082	122.112	12.04	1.71	2.45	4.18	33.75	0.82	0.17		55.12	2022.05-2022.10	117	offline	10.16803/j.cnki.issn.1004 - 6216.202306035
East China	Shandong	Rizhao	35.46	119.54	8.63	2.11	1.44	3.57	3.96				19.71	2021.12-2022.10	111	online	http://dx.doi.org/10.1016/j.scitotenv.2023.164117
East China	Shandong	Linyi	35.09	118.4	15.41	3.7	3.32	4.07	9.62	0.43			36.55	2020.06	69	offline	https://doi.org/10.3390/atmos14020318
East China	Shandong	Dezhou	37.15	116.48	19.7	8.59	4.04	7.07	6.57	4.55			50.52	2017-2018	99	online	https://doi.org/10.1016/j.scitotenv.2021.149491
East China	Shandong	Liaocheng	36.5	115.98	18.9	4.55	4.1	3.65	9.7	3.55	0.25		44.7	2021.09-2021.12	115	online	10.19672/j.cnki.1003-6504.1753.23.338
East China	Shandong	Binzhou	37.38	118.01	15	5	8	6	18	3			55	2021.06-2021.10	105	online	10.13198/j.issn.1001-6929.2024.01.27
East China	Shandong	Heze	35.19	115.53	13.608	3.24	2.808			1.944			21.6	2016.07-2016.08	57	offline	https://doi.org/10.3390/atmos14040667
East China	Jiangsu	Nanjing	32.05	118.74	13.6	3.2	4.4			4.5			25.7	2016.01-2016.12	56	online	https://doi.org/10.5194/acp-20-3905-2020
East China	Jiangsu	Nanjing	32.04	118.74	18.2	3.9	5.3	3.4		3.1			33.9	2021.12-2022.01	79	online	https://doi.org/10.1016/j.scitotenv.2024.173713
East China	Jiangsu	Nanjing	31.91	118.81	10.72	2.58	2.87	5.55	5.78	1.42		0.12	29.04	2020.10-2020.11	108	offline	https://doi.org/10.3390/toxics10120722
East China	Jiangsu	Nanjing	32.06	118.76	12.5	2.38	2.13			1.24			18.25	2020.04-2020.09	57	online	10.27248/d.cnki.gnjqc.2024.001900
East China	Jiangsu	Wuxi	31.55	120.3	13.33	2.37	4.52			1.29			21.51	2020.07-2020.08	56	offline	https://doi.org/10.1016/j.apr.2024.102260
East China	Jiangsu	Xuzhou	34.21	117.25	8.82	3.98	1.55	4.11	3.68				22.14	2023.04-2023.11	93	online	10.19824/j.cnki.cn32-1786/x.2024.0081
East China	Jiangsu	Changzhou	31.91	119.93	17.59	3.09	6.22	5.44	6.96	1.57		0.33	41.2	2018.08-2018.10	98	online	https://doi.org/10.1016/j.atmosenv.2023.119755
East China	Jiangsu	Suzhou	31.37	120.64	16.58	3.34	6.41	7.63	11.49	1.27		0.38	47.1	2020.07-2020.10	103	offline	10.13209/j.0479-8023.2022.051
East China	Jiangsu	Nantong	32.04	120.81	11.84	3.05	7.64	6.87	8.78				38.18	2018.07	100	online	10.19316/j.issn.1002-6002.2020.02.17
East China	Jiangsu	Lianyungang	34.59	119.19	8.67373	4.99293	2.56307	4.4684	19.3103	1.04187		1.37307	42.4233	2018.08-2019.05	102	offline	10.13227/j.hjkx.201912209
East China	Jiangsu	Huaian	33.78	119.23	17	3.5	3.9	3.3	8.9	1.2		0.2	38	2020.04-2021.01	108	offline	10.19316/j.issn.1002-6002.2024.05.07
East China	Jiangsu	Yancheng	33.39	120.16	9.32	1.41	2.39		21.47	0.76			35.35	2020.04-2020.09	69	offline	10.19316/j.issn.1002-6002.2021.06.05
East China	Jiangsu	Yangzhou	32.4	119.43	19.0125	3.8	2.9	4.5	5.3	1.8		0.18	37.4925	2020.04-2021.01	108	offline	10.19316/j. issn.1002-6002.2024.05.07
East China	Jiangsu	Zhenjiang	32.17	119.49	5.33	0.72	1.51		19.3	0.48			27.34	2019.04-2019.10	70	offline	10.27170/d.cnki.gjsuu.2021.002841
East China	Jiangsu	Taizhou	31.58	119.95	9.13	2.95	2.49	3.47	6.32				24.36	2018.05-2018.06	98	online	10.13878/j.cnki.jnuist.2020.06.006
East China	Jiangsu	Suqian	33.97	118.28	15.01	4.63	5.22			1.96			26.82	2019.08-2019.09	56	offline	10.13671/j.Hjkxxb.2021.0246
East China	Zhejiang	Hangzhou	30.15	120.08	9.46	3.02	2.9		7.79	0.43			23.6	2021	78	offline	10.3389/fenvs.2024.1418948
East China	Zhejiang	Hangzhou	30.27	120.14	10.34	3.33	2.79	5.27	7.47	0.67			29.87	2022.01-2022.12	117	online	https://doi.org/10.1016/j.apr.2025.102429
East China	Zhejiang	Jiangxing	30.82	120.87	12.5	3.07	4.87	3.07	3.87	1.45		1.34	30.17	2019-2019	98	online	http://dx.doi.org/10.1016/j.scitotenv.2022.159674
East China	Zhejiang	Jiangxing	30.72	120.76	9.64	2.36	4.9	5.75	13.51	0.82			36.98	2022.01-2022.12	117	online	https://doi.org/10.1016/j.apr.2025.102429
East China	Zhejiang	Huzhou	30.89	120.09	8.17	2.08	3.53	4.05	5.28	1.09		0.58	24.78	2017.08-2017.09	100	online	10.13878/j.cnki.jnuist.2020.06.011
East China	Zhejiang	Huzhou	30.56	120.02	9.41	1.93	1.16	2.82	5.44	8.7			29.46	2022.01-2022.12	117	online	https://doi.org/10.1016/j.apr.2025.102429
East China	Zhejiang	Shaoxing	30.03	120.58	8.1036	4.849	13.0324	10.9032	13.8042				50.6924	2022.01-2022.10	97	offline	https://d.wanfangdata.com.cn/thesis/ChhUaGVzaXNOZXdTMjAyNDA5MjAxNTE3MjUSCUQwMzMxOTE1NhoIcW94Yml2c3U%3D
East China	Zhejiang	Taizhou	28.645	121.419	11	2.2	5.3	5.3	12.8				36.6	2020.09-2020.10	82	online	0.15985/j.cnki.1001-3865.2023.10.015
East China	Zhejiang	Lishui	28.47	119.89	7.45	1.44	3.07			1.05			13.01	2020.09	57	online	10.13358 / j.issn.2096-9309.2021.1105.01
East China	Jiangxi	Nanchang	28.73	115.81	54.19	4.47	9.45	16.5	19.9	1.21	0.89		106.61	2021.02-2021.12	115	online	10.27145/d.cnki.ghddc.2022.000510
East China	Jiangxi	Nanchang	28.68	115.86	11.59	2.64	2.34	6.88	6.34	1.05	0.2		31.04	2022.03-2023.05	116	online	10.27232/d.cnki.gnchu.2024.000966
East China	Jiangxi	Ganzhou	25.81	114.92	21.9	6.25	4.3	10.8	13.05	1.3		1.1	58.7	2022.1	117	online	https://doi.org/10.21203/rs.3.rs-3427587/v1
East China	Anhui	Hefei	31.82	117.22	19.31	3.39	0.72	5.05	8.92	0.69	0.32	2.9	41.3	2022.11-2023.06	115	online	10.27784/d.cnki.gahjz.2024.000325
East China	Anhui	Hefei	31.42	118.37	12.6	3.2	2.1			3.2			21.1	2019.11	62	offline	https://doi.org/10.3390/atmos15101162
East China	Anhui	Wuhu	31.42	118.37	9.64	1.59	3.75	5.56	13.8	4.58		0.17	39.09	2021.06-2021.08	80	offline	https://doi.org/10.1016/j.chemosphere.2023.138609
East China	Anhui	Bengbu	32.95	117.37	6.44	1.13	5.97						13.54	2018.05-2018.09	38	offline	10.27517/d.cnki.gzkju.2020.001997
East China	Anhui	Maanshan	31.66	118.51	4.64	0.93	5.27						10.84	2018.05-2018.09	38	offline	10.27517/d.cnki.gzkju.2020.001997
East China	Anhui	Huaibei	33.97	116.8	8	2	1	2.3	2.5	0.7			16.5	2022	106	online	https://doi.org/10.1016/j.atmosenv.2024.120714
East China	Anhui	Tongling	31.94	117.82	7.94	2.38	1.4	4.2	6.99	1.35	0.1	0.04	24.4	2023.04-2023.12	115	online	10.27784/d.cnki.gahjz.2024.000325
East China	Anhui	Tongling	31.94	117.82	10.64	2.36	1.58	4.73	18.9	1.18			39.39	2023.06	108	online	https://doi.org/10.1016/j.apr.2025.102424
East China	Anhui	Anqing	30.51	117.08	11.1	2.64	2.89			1.57			18.2	2022.01-2022.12	57	online	10.19478/j.cnki.2096-2347.2024.01.08
East China	Anhui	Chuzhou	32.78	118	8.57	1.49	5.7						15.76	2018.05-2018.09	38	offline	10.27517/d.cnki.gzkju.2020.001997
East China	Anhui	Liuan	31.74	116.52	10.6605	4.58556	5.08305	5.14485	4.09116	1.33488			30.9	2020.09	98	online	10.12677/ojns.2023.111011
East China	Anhui	Bozhou	33.8	115.77	5.08622	0.66342	0.88456	2.87482	12	0.44228		0.1627	22.114	2022.10-2023.08	115	online	10.26981/d.cnki.gjhsc.2024.001631
East China	Anhui	Xuancheng	30.88	119.42	10.73	1.92	59.93	18.71	7.91	0.71	0.08		99.99	2021.07-2021.08	116	online	10.3969/j.issn.1673-6141.2025.01.006
East China	Anhui	Xuancheng	30.9475	118.771	4.56	1.2	4.1						9.86	2018.05-2018.09	38	offline	10.27517/d.cnki.gzkju.2020.001997
East China	Shanghai	Shanghai	31.23	121.54	15.17	2.14	2.35			1.71			21.37	2019.01-2019.03	43	offline	https://doi.org/10.5194/acp-23-2877-2023
East China	Shanghai	Shanghai	31.44	121.18	10.72	3.82	4.59			3.82			22.95	2019.01-2019.03	43	offline	https://doi.org/10.5194/acp-23-2877-2023
East China	Shanghai	Shanghai	31.09	120.98	7.28	1.31	1.67			1.67			11.93	2019.01-2019.03	43	offline	https://doi.org/10.5194/acp-23-2877-2023
East China	Shanghai	Shanghai	31.1	120.99	8.62	1.25	2.04			1.41			13.32	2019.12	64	offline	https://doi.org/10.1016/j.atmosenv.2022.119203
East China	Shanghai	Shanghai	30.75	121.34	15.34	4.37	8.85			2.1			30.66	2019.12	64	offline	https://doi.org/10.1016/j.atmosenv.2022.119203
East China	Shanghai	Shanghai	31.23	121.54	17.25	2.9	2.75			1.82			24.72	2019.12	64	offline	https://doi.org/10.1016/j.atmosenv.2022.119203
East China	Shanghai	Shanghai	31.28	121.71	14.87	6.45	4.06	3.02	11.73	1.8			41.93	2017.12-2018.01	113	online	https://doi.org/10.1016/j.atmosenv.2020.117940
East China	Shanghai	Shanghai	31.28	121.71	15.1	2.4	5.1	5.4	13.5	1.2			42.7	2017.05	113	online	https://doi.org/10.1016/j.atmosenv.2019.116902
East China	Fujian	Fuzhou	26.09	119.32	5.57	0.98	1.36	2.67	1.89	0.64			13.11	2019.09-2019.10	97	online	https://doi.org/10.1016/j.scitotenv.2023.166318
East China	Fujian	Xiamen	24.48	118.08	7.62	1.27	2.37	3.21	6.33	0.71			21.51	2019.09-2019.10	97	online	https://doi.org/10.1016/j.scitotenv.2023.166318
East China	Fujian	Putian	25.43	119.02	6.83	1.28	3.36	3.93	3.61	1.28			20.29	2019.09-2019.10	97	online	https://doi.org/10.1016/j.scitotenv.2023.166318
East China	Fujian	Quanzhou	24.82	118.57	10.14	2.39	10.9	8.73	21.04	1.03			54.23	2019.09-2019.10	97	online	https://doi.org/10.1016/j.scitotenv.2023.166318
East China	Fujian	Quanzhou	25	118.79	6.96	1.57	1.69	1.28	4.41	0.83			16.74	2019.04-2019.05	94	online	https://doi.org/10.1016/j.apr.2023.101966
East China	Fujian	Quanzhou	25	118.79	4.23	1.56	1.81	2.86	2.9	1.34			14.7	2019.09-2019.10	94	online	https://doi.org/10.1016/j.apr.2023.101966
East China	Fujian	Zhangzhou	24.51	117.66	9.43	2.55	2.9	7.72	7.69	1.23			31.52	2019.09-2019.10	97	online	https://doi.org/10.1016/j.scitotenv.2023.166318
East China	Fujian	Nanping	27.33	118.13	8.8	4	2.9	4.6	11.4	0.3			32	2018.04-2018.09	100	offline	https://doi.org/10.4209/aaqr.220016
East China	Fujian	Longyan	25.03	117.02	6.1408	1.3876	1.3141	4.5222	2.3806	1.4145	0.0546		17.2144	2020.04-2020.06	38	online	1673 － 8683( 2021) 12－0026－03
East China	Fujian	Ningde	26.64	119.54	10.61	2.42	1.7	2.64	2.2	2.22			21.79	2019.09-2019.10	97	online	https://doi.org/10.1016/j.scitotenv.2023.166318
East China	Fujian	Ningde	26.64	119.54	17.85	2.15	2.8	7.05	8.6		0.3		38.75	201.9.05-2019.11	102	offline	https://doi.org/10.4209/aaqr.220289
East China	Taiwan	Taixi	23.71	120.2	6.25	1.54	1.82			0.83			10.44	2016	54	online	https://doi.org/10.1016/j.apr.2019.01.014
Southern China	Guangdong	Guangzhou	22.71	113.55	19.97	2.4	11.98			1.67			36.02	2017.09-2107.11	49	online	https://doi.org/10.1016/j.jes.2021.02.024
Southern China	Guangdong	Guangzhou	23.08	113.36	17.32	3.92	5.75			1.93			28.92	2021.06-2021.11	56	online	https://doi.org/10.1016/j.scitotenv.2023.166191
Southern China	Guangdong	Guangzhou	23.08	113.36	17.7	2.38	4.65			2.19			26.92	2022.03-2022.05	56	online	https://doi.org/10.1016/j.atmosenv.2023.120320
Southern China	Guangdong	Shaoguan	24.69	113.6	7.08	1.54	1.12	2.48	5.98				18.2	2019.08-2019-09	80	online	10.27151/d.cnki.ghnlu.2021.001969
Southern China	Guangdong	Shenzhen	22.05	114.05	13.42	2.06	6.22	4.58	4.25	1.34		0.79	32.66	2017.11	92	offline	https://doi.org/10.1016/j.atmosenv.2023.119721
Southern China	Guangdong	Zhuhai	22.24	113.5	15	5.5	6.5			0.5			27.5	2018.06	60	offline	https://doi.org/10.1029/2022JD038122
Southern China	Guangdong	Shantou	23.27	116.72	13.36	2.33	2.92			1.31			19.92	2019.1	57	online	10.16803/j.cnki.issn.1004-6216.2021.02.025
Southern China	Guangdong	Foshan	23.23	113.08	22.38	2.72	11.93			2.6			39.63	2019.01-2019.12	56	online	10.19674/j.cnki.issn1000-6923.20210326.007
Southern China	Guangdong	Jiangmen	22.58	113.07	18.1	2.46	7.07			1.24			28.87	2021.06-2021.10	57	online	1007-1504(2024)01-0034-09
Southern China	Guangdong	Zhanjiang	21.19	110.4	46.1	8.96	2.05	3.08	66.4	0.99			127.58	2018.05-2018.06	101	offline	10.13227/j.hjkx.202205181
Southern China	Guangdong	Zhaoqing	23.05	112.46	15.5	6	9.16			0.5			31.16	2018.06	60	offline	https://doi.org/10.1029/2022JD038122
Southern China	Guangdong	Huzhou	22.98	114.74	9.08	2.15	4.54	2.24	7.28	0.73			26.02	2020.08	99	offline	https://doi.org/10.1016/j.scitotenv.2024.176424
Southern China	Guangdong	Qingyuan	23.64	113.05	9.4245	1.8685	3.884			1.7055		0.4375	17.32	2020.05-2020.11	58	online	10.19316/j.issn.1002-6002.2022.06.11
Southern China	Guangdong	Dongguan	22.93	113.81	22.41	2.53	14.03			1.3			40.27	2021.08-2021.11	56	online	10.13671/j.hjkxxb.2022.0482
Southern China	Guangdong	Zhongshan	22.5	113.4	13.11	2.04	5.65			1.04			21.84	2021.01-2021.12	56	online	10.15985/j.cnki.1001-3865.2023.06.016
Southern China	Hainan	Haikou	20	110.34	8.9	1.5	1.2			1.6			13.2	2019.01-2019.12	57	online	https://doi.org/10.1016/j.atmosenv.2023.120167
Southern China	Hainan	Sanya	18.27	109.51	7.15	2.05	0.53			0.28			10.01	2019.01-2019.12	56	online	10.13198j.issn.1001-6929.2021.05.06
Southern China	Guangxi Zhuang Autonomous Region	Nanning	22.82	108.32	12.37	2.27	1.61	2.06	6.65	1.37		0.05	26.38	2019.10-2020.09	107	online	https://doi.org/10.3390/atmos15050560
Southern China	Guangxi Zhuang Autonomous Region	Liuzhou	24.34	109.38	12.63	4.42	2.26			3.21			22.52	2019.03	50	online	10.13227/j.hjkx.202004006
Southern China	Guangxi Zhuang Autonomous Region	Guilin	25.22	110.28	4.53	0.98	15.56	1.36	0.43	0.75		0.06	23.67	2018.05-2018.11	67	offline	https://doi.org/10.1016/j.atmosenv.2019.116898
Southern China	Guangxi Zhuang Autonomous Region	Beihai	21.46	109.1	9.69	1.5	1.47	4.67	7.75	1	0.29	0.01	26.38	2018.08-2018.11	107	offline	https://doi.org/10.1016/j.scitotenv.2020.140825
Southern China	Guangxi Zhuang Autonomous Region	Fangchenggang	21.648	108.552	1.73	0.9	0.44	0.79	2.12	0.45		0.01	6.44	2022.03	116	online	1008-1151(2022)05-0025-04
Southern China	Guangxi Zhuang Autonomous Region	Guigang	23.11	109.58	16	3	4			2			25	2019.01-2019.12	56	online	10.13671/j.hjkxxb.2024.0412
Southern China	Guangxi Zhuang Autonomous Region	Laibin	23.73	109.23	14.86	2.69	3.33	3.67	22.02	1.56		0.52	48.65	2021.09	105	offline	1008-1151(2022)06-0026-04
Southern China	Hong Kong Special Administrative Region	Hong Kong	22.34	113.9	8.95	1.19	1.91	3.83	0.09	1.05			17.02	2020.08-2021.07	95	offline	https://doi.org/10.1016/j.atmosenv.2024.120387
Southern China	Macao Special Administrative Region	Macao	22.29	113.94	10.07	2.01	2.74		9.98	1.72			26.52	2016.09-2016.11	48	offline	https://doi.org/10.1016/j.scitotenv.2020.141812
Southwestern China	Chongqing	Chongqing	29.59	106.49	12.63	3.35	3.7	4.43	4.98	2.65		0.16	31.9	2021.06-2022.05	115	online	10.13227/j.hjkx.202402041
Southwestern China	Chongqing	Chongqing	29.48	106.24	11.52	3.94	11.14	4.51					31.11	2012-2017	82	offline	https://doi.org/10.3390/atmos14091452
Southwestern China	Chongqing	Chongqing	29.41	105.59	7.199	6.821	2.021			1.443			17.484	2023.06-2023-09	56	online	https://doi.org/10.1016/j.atmosres.2025.107979
Southwestern China	Chongqing	Chongqing	29.62	106.5	14.63	5.89	4.82	4	6.26	4.33		1.27	41.2	2015.08-2015.09	96	online	https://doi.org/10.1016/j.scitotenv.2018.02.010
Southwestern China	Chongqing	Chongqing	29.28	106.26	13.6	4.2	3.1	3.7	6.3	2.1	0.5		33.5	2018.08-2018.09	102	online	10.19700/j.0379-1726.2021.05.006
Southwestern China	Chongqing	Chongqing	29.55	106.38	8.36	7.17	2.43	7.66	19.84	1.76	0.83		48.05	2020.08-2020.09	117	offline	10.13227/j.hjkx.202101119
Southwestern China	Sichuan	Chengdu	30.63	104.07	13.19	2.84	2.95	5.62	8.7	2.47		0.86	36.63	2019.06-2019.08	122	online	https://doi.org/10.1016/j.apr.2023.101730
Southwestern China	Sichuan	Chengdu	30.37	103.17	27.79	5.93	6.58	6.28	12.89	4.55		0.47	64.49	2016.05-2017.01	99	offline	https://doi.org/10.1016/j.envres.2020.109478
Southwestern China	Sichuan	Chengdu	30.64	104.09	14.925	5.45	5.2			2.8			28.375	2019.01-2019.12	56	online	https://doi.org/10.1016/j.scitotenv.2023.166259
Southwestern China	Sichuan	Chengdu	30.68	103.86	22.34	5.82	5.87	5.98	12.63	4.294		0.611	57.545	2016.05-2017.01	99	offline	https://doi.org/10.1016/j.scitotenv.2020.136692
Southwestern China	Sichuan	Chengdu	30.61	104.13	39.49	19.12	6.19	18.18	7.45	4.59			95.02	2018.01	109	offline	https://doi.org/10.1007/s10661-020-08360-9
Southwestern China	Sichuan	Zigong	29.33	104.76	14.38	3.705	3.9	6.09	18.09	2.34	0.245		48.75	2021.06-2021.10	117	online	10.14068/j.ceia.2023.01.016
Southwestern China	Sichuan	Zigong	29.33	104.82	24.52	6.93	4.68	17.14	6.68	4.47			64.42	2018.01	109	offline	https://doi.org/10.1007/s10661-020-08360-9
Southwestern China	Sichuan	Panzhihua	26.59	101.72	11.322	7.548	4.2772	1.0064	1.0064				25.16	2019.07	108	offline	10.27151/d.cnki.ghnlu.2021.001911
Southwestern China	Sichuan	Mianyang	31.48	104.71	40.75	19.12	6.19	18.18	7.45	4.59			96.28	2018.01	109	offline	https://doi.org/10.1007/s10661-020-08360-9
Southwestern China	Sichuan	Suining	30.5	105.58	13.3	2.9	1.9	3.4	15.6	1.8	0.6		39.5	2019.07-2019.08	106	offline	10.19316/j.issn.1002-6002.2022.03.11
Southwestern China	Sichuan	Leshan	29.36	103.75	9.707	6.852	2.284	3.426	6.281				28.55	2019.08	108	online	10.27151/d.cnki.ghnlu.2021.001911
Southwestern China	Sichuan	Leshan	29.56	103.76	21.83	8.52	4.14	18.67	6.2	4.08			63.44	2018.01	109	offline	https://doi.org/10.1007/s10661-020-08360-9
Southwestern China	Sichuan	Nanchong	30.82	106.06	12.51	3.0875	3.315	2.6	10.3	0.4875	0.195		32.495	2018.11	103	online	10.14034/j.cnki.schj.2020.02.010
Southwestern China	Sichuan	Meishan	29.9	103.37	61.62	9.43	6.1	18.15	7.52	3.98			106.8	2018.01	109	offline	https://doi.org/10.1007/s10661-020-08360-9
Southwestern China	Sichuan	Yibin	28.79	104.61	10.09	2.17	2.06	2.95	5.02				22.29	2021.04-2022.01	112	online	https://doi.org/10.3390/atmos13091389
Southwestern China	Sichuan	Yibin	28.76	104.62	37.79	16.2	5.85	19.23	8.43	5.06			92.56	2018.01	109	offline	https://doi.org/10.1007/s10661-020-08360-9
Southwestern China	Sichuan	Dazhou	31.22	107.51	36.86	38.1	6.64	15.68	5.94	5.02			108.24	2018.01	109	offline	https://doi.org/10.1007/s10661-020-08360-9
Southwestern China	Sichuan	Yaan	29.98	103.02	45.77	23.26	8.22	19.17	9.12	4.82			110.36	2018.01	109	offline	https://doi.org/10.1007/s10661-020-08360-9
Southwestern China	Sichuan	Ziyang	30.09	104.64	38.83	22.23	11.9	23.65	13.96	5.45			116.02	2018.01	109	offline	https://doi.org/10.1007/s10661-020-08360-9
Southwestern China	Guizhou	Guizhou	26.57	106.7	20.7167	2.4833	3.64	6.34	7.4333	1.14	1.49		43.2433	2018.12-2019.11	113	offline	https://doi.org/10.1016/j.uclim.2022.101241
Southwestern China	Xizang Autonomous Region	Lhasa	29.65	91.13	12.4	4.5	5.6						22.5	2019.05	55	online	10.3389/fenvs.2022.941100
Southwestern China	Xizang Autonomous Region	Lhasa	29.63	91.02	4.11	1.12	0.94	2.06	9.72	0.19		0.56	18.7	2021.05-2021.06	97	online	https://doi.org/10.5194/acp-23-10383-2023
Southwestern China	Xizang Autonomous Region	Lhasa	29.65	90.981	23.58	4.896	1.632	4.08	4.692	1.104		0.816	40.8	2019.01-2019.12	107	offline	10.13227/j.hjkx.202104038
Southwestern China	Xizang Autonomous Region	Lhasa	29.65	90.138	37.4	4.712	2.945	5.89	6.7735	1		0.1795	58.9	2019.01-2019.12	107	offline	10.13227/j.hjkx.202104038
Southwestern China	Yunnan	Kunming	24.89	102.82	3.91	0.44	6.31	5.22	17.29			0.33	33.5	2021.04	122	offline	https://doi.org/10.3390/atmos14121767
Southwestern China	Yunnan	Kunming	24.98	102.66	3.95	1.6	0.77	1.37	4.57	1.76	0.1419	0.03	14.1919	2021.04-2021.05	118	online	10.13671/j.hjkxxb.2022.0143
Northwestern China	Shaanxi	Xi'an	34.34	108.94	31.15	9.31	16.97		10.62	6.62		11.58	86.25	2017.09-2018.01	102	online	https://doi.org/10.1016/j.envres.2022.113036
Northwestern China	Shaanxi	Xi'an	34.06	108.34	10.41	2.98	1.81	3.235	9.25	1.33		0.12	29.135	2019.07	106	offline	https://doi.org/10.5194/acp-21-4939-2021
Northwestern China	Shaanxi	Xi'an	34.25	108.98	28.0746	7.60425	5.17745		18.4696	7.50215			66.828	2018.07/2019.01	57	offline	https://doi.org/10.1007/s00376-020-0153-0
Northwestern China	Shaanxi	Xi'an	34.25	108.98	11.502	2.982	2.982	7.242	15.76	1.704	0.428		42.6	2018.07	106	offline	https://doi.org/10.1007/s11356-019-05950-0
Northwestern China	Shaanxi	Xi'an	34.33	109.07	20.78	2.03	5.48	1.69	20.98	1.25	0.3		52.51	2022.07-2022.08	116	online	https://link.cnki.net/urlid/11.2861.X.20250221.1115.018
Northwestern China	Shaanxi	Tongchuan	34.9	108.95	22.3922	6.22675	8.3787		7.4743	8.9288		4.6993	58.1	2017.09-2018.01	102	online	https://doi.org/10.1016/j.envres.2022.113036
Northwestern China	Shaanxi	Tongchuan	34.87	108.95	25.3774	4.04	2.2573	2.38	63.25	1.43	0.1219		98.8566	2022.03-2023.01	115	online	10.19674/j.cnki.issn1000-6923.20240827.003
Northwestern China	Shaanxi	Baoji	34.35	107.15	20.736	9.727	6.3635		5.8404	8.5205		4.3126	55.5	2017.09-2018.01	102	online	https://doi.org/10.1016/j.envres.2022.113036
Northwestern China	Shaanxi	Baoji	34.35	107.15	14	9.56	24.49						48.05	2016.05-2016.08	57	online	10.1038/s41598-017-10631-4
Northwestern China	Shaanxi	Baoji	34.35	107.14	14.11	3.63	2.11	3.99	12.94	1.22	0.63		38.63	2021.07-2022.12	107	offline	10.27510/d.cnki.gzhky.2023.000004
Northwestern China	Shaanxi	Baoji	34.35	107.14	12.75	3.33	5.77	10.11	24.64	1.33		0.57	58.5	2020.09-2020.11	115	online	10.19386/j.cnki.jxnyxb.2022.09.026
Northwestern China	Shaanxi	Xianyang	34.32	108.74	21.5264	9.0844	5.8912		5.0336	12.1804		4.684	58.4	2017.09-2018.01	102	online	https://doi.org/10.1016/j.envres.2022.113036
Northwestern China	Shaanxi	Weinan	34.49	109.47	30.59	10.17	11.36		12.5	12.49		7.94	85.05	2017.09-2018.01	102	online	https://doi.org/10.1016/j.envres.2022.113036
Northwestern China	Shaanxi	Weinan	34.48	109.49	14.94	3.3	2.42	3.02	4.36	2.25	0.13		30.42	2019.07-2019.09	105	online	https://doi.org/10.1016/j.chemosphere.2020.129072
Northwestern China	Shaanxi	Yulin	38.25	109.73	43.5	4.8	9.1			9.2			66.6	2021.02-2021.03	77	online	http://dx.doi.org/10.1016/j.scitotenv.2022.156149
Northwestern China	Gansu	Lanzhou	36.04	103.91	36.65	5.69	14.32	10.82		1.1			68.58	2021.09-2021.11	92	offline	https://doi.org/10.1016/j.apr.2024.102064
Northwestern China	Gansu	Lanzhou	36.04	103.85	14.54	5.84	2.64	5.15		3.24	0.07	0.76	32.24	2021.01-2021.12	93	online	10.13205/j.hjgc.202404017
Northwestern China	Gansu	Lanzhou	36.05	103.83	27.13	8.86	5.27	34.87	42.21	2.36			120.7	2020.03-2020.09	116	online	10.27204/d.cnki.glzhu.2023.002847
Northwestern China	Gansu	Lanzhou	36.1	103.63	52.16	23.63	35.3	19.4	13.78	2.12		0.11	146.5	2019.08	107	online	10.27204/d.cnki.glzhu.2023.000262
Northwestern China	Gansu	Lanzhou	36.1	103.63	41.73	31.91	9.39	2.14	3.17	4.11		0.39	92.84	2020.08-2020.09	107	online	10.27204/d.cnki.glzhu.2023.000262
Northwestern China	Gansu	Lanzhou	36.1	103.63	25.95	14.81	4.12	3.5	11.51	1.62		0.19	61.7	2022.09-2022.10	115	online	10.27204/d.cnki.glzhu.2023.000262
Northwestern China	Ningxia Hui Autonomous Region	Yinchuan	38.49	106.21	14.01	1.62	2.03	6.08	16.65	0.11			40.5	2022.01-2022.12	116	online	https://doi.org/10.1016/j.ecoenv.2024.117221
Northwestern China	Ningxia Hui Autonomous Region	Yinchuan	38.5	106.29	24.14	2.16	1.24			1.87			29.41	2019.06-2019.08	56	offline	10.7524/j.issn.0254-6108.2020111104
Northwestern China	Ningxia Hui Autonomous Region	Yinchuan	39.01	106.38	28.12	1.81	1.78			3.72			35.43	2019.06-2019.08	56	offline	10.7524/j.issn.0254-6108.2020111104
Northwestern China	Xinjiang Uygur Autonomous Region	Urumqi	43.93	87.93	12.03	3.17	1.8	4.76	5.19	4.13			31.08	2023.10-2024.06	116	online	10.13209/j.0479-8023.2024.119
Northwestern China	Xinjiang Uygur Autonomous Region	Urumqi	43.9	87.638	12.23	3.62	2.54	3.43	8.73	6.68	0.075		37.305	2021.09-2021.11	116	online	10.14034/j.cnki.schj.2024.06.002
Northwestern China	Xinjiang Uygur Autonomous Region	Urumqi	43.9	87.63	24.88	35.06	4.09	4.71	6.57			0.33	75.64	2021.11-2022.03	114	offline	1008-2301（2022）03-0001-08
Northwestern China	Xinjiang Uygur Autonomous Region	Karamay	44.33	84.917	10.89	3.22	0.99	2.33	2.7	2.95			23.08	2023.10-2024.06	116	online	10.13209/j.0479-8023.2024.119
Northwestern China	Xinjiang Uygur Autonomous Region	Dushanzi	44.33	84.88	18.17	5.6	2.65			2.85			29.27	2015.09-2016.04	57	offline	10.3390/atmos10110641
Northwestern China	Xinjiang Uygur Autonomous Region	Kuitun	44.43	84.9	35.5	17.3	8.1	5.7	3.5	0.5			70.6	2013-2015	103	online	10.12118/j.issn.1000-6060.2019.02.07
Northwestern China	Xinjiang Uygur Autonomous Region	Kuitun	44.54	84.89	21.2	10.8	2.4	5.2	5.9				45.5	2007.01-2017.12	102	online	https://doi.org/10.1016/j.apr.2020.05.022
Northwestern China	Xinjiang Uygur Autonomous Region	Yining	43.94	81.47	15.84	4.2	4	4.3	11	4.5		0.16	44	2021.07-2021.08	114	online	10.13227/j.hjkx.202302191
Northwestern China	Xinjiang Uygur Autonomous Region	Hotan	37.11	79.92	49.4564	11.9155	6.53198			3.80434			71.7082	2021.01-2012.12	58	offline	https://d.wanfangdata.com.cn/thesis/ChhUaGVzaXNOZXdTMjAyNDA5MjAxNTE3MjUSCUQwMjk3MzQzNRoIcTQxcnFra2g%3D
Northwestern China	Xinjiang Uygur Autonomous Region	Shihezi	44.3	86.06	34.15	2.62	1.54			20.16			58.47	2018.11-2019.03	57	offline	https://doi.org/10.1007/s11356-020-08132-5
Northwestern China	Xinjiang Uygur Autonomous Region	Shihezi	44.31	86.05	29.4785	4.815	5.671			13.5355			53.5	2021.01-2012.12	58	offline	https://d.wanfangdata.com.cn/thesis/ChhUaGVzaXNOZXdTMjAyNDA5MjAxNTE3MjUSCUQwMjk3MzQzNRoIcTQxcnFra2g%3D
Northeastern China	Liaoning	Shenyang	41.68	123.45	15	6.95	2.83			0.95			25.73	2021.01-2021.12	56	online	https://doi.org/10.1016/j.scitotenv.2024.173148
Northeastern China	Liaoning	Shenyang	41.79	123.34	28.538	6.296	5.586		9.783				50.203	2017.08-2017.09	58	online	https://doi.org/10.1016/j.jes.2018.11.015
Northeastern China	Liaoning	Shenyang	41.78	123.45	22.69	6.81	6.43			1.88			37.81	2018.11-2020.10	57	online	1674－1021（2021）08－0081-06
Northeastern China	Liaoning	Shenyang	41.68	123.46	18.48	5.0848	6.374			1.9312			31.87	2018.11-2019.10	57	online	1674－1021（2021）12－0059-08
Northeastern China	Liaoning	Dalian	38.88	121.56	6.77	1.21	1.43			0.78			10.19	2020.06-2020.08	50	online	10.13227/j.hjkx.202110235
Northeastern China	Liaoning	Dalian	38.92	121.64	9.35	2.03	0.74	1.44	3.92	0.65		0.04	18.17	2021.08	93	online	10.19316/j.issn.1002-6002.2024.05.05
Northeastern China	Liaoning	Dalian	38.88	121.56	11.41	1.99	1.6			1.38			16.38	2020.06-2021.05	50	online	10.27393/d.cnki.gxazu.2022.000411
Northeastern China	Liaoning	Dalian	38.88	121.59	18.72	6.92	3.405	2.385	17.805				49.235	2015.09-2015.11	99	offline	10.19316/j.issn.1002-6002.2021.06.04
Northeastern China	Liaoning	Fushun	41.8	123.96	14.3	3.29	14.67		20.65				52.91	2019.04-2019.10	57	online	10.3969/j.issn.1674-6341.2020.06.004
Northeastern China	Jilin	Changchun	43.87	125.28	1.89	1.46	3.22	2.4	2.03		2.24	1.24	14.48	2020.11	56	online	https://doi.org/10.1007/s11869-024-01569-4
背景点
地区	省份	城市			Alkanes	Alkenes	Aromatics	Halocarbons	OVOCs	Alkynes	volatile sulphide compound	Others	TVOCs	Time	Target VOCs	online or offline	DOI
华北地区	北京市	上甸子			5.66	2.24	11.97						19.875	2003.10-2004.07	56	offline(Tube)	https://kns.cnki.net/kcms2/article/abstract?v=mtmIrHeyR2u2lXrb2uG4FNDRo0MEGC6-R2JYwtbgBoCPnqQZefGe0YnUBU-_GsEHjvwLfDyZ5zLlm3W98vM0NOS4SUqbEAEoqVs07jaqD17w7YB67hTPcZJKSsNpMkOxQUeS4SLyaXmSzdnplPhTf0W5PcSlXfHlOvNwZNnKwbejEi2WKe_REKOVnX8YmScM&uniplatform=NZKPT&language=CHS
华东地区	浙江省	临安			6.04	2.15	15.04						23.225	2003.10-2004.07	56	offline(Tube)	https://kns.cnki.net/kcms2/article/abstract?v=mtmIrHeyR2u2lXrb2uG4FNDRo0MEGC6-R2JYwtbgBoCPnqQZefGe0YnUBU-_GsEHjvwLfDyZ5zLlm3W98vM0NOS4SUqbEAEoqVs07jaqD17w7YB67hTPcZJKSsNpMkOxQUeS4SLyaXmSzdnplPhTf0W5PcSlXfHlOvNwZNnKwbejEi2WKe_REKOVnX8YmScM&uniplatform=NZKPT&language=CHS
华东地区	山东省	泰山			2.1545	0.7645	2.363	1.39	0.278	/	/	/	6.95	2006.06	52	offline(SUMMA)	10.1016/j.atmosenv.2009.02.013
华东地区	山东省	泰山			3.856	1.123	1.0185	1.014	/	1.609			8.6205	2006.06	63	offline(SUMMA)	Atmos. Chem. Phys., 10, 1269–1285, 2010 www.atmos-chem-phys.net/10/1269/2010/
华南地区	广东省	鼎湖山			8.256	2.304	6.336	2.304	/	/	/	/	19.2	20005.01-2008.12	44	offline(SUMMA)	http://dx.doi.org/10.1016/j.scitotenv.2015.11.069
西南地区	四川省	噶贡山			2.695	1.04125	3.12375	1.89	/	/	/	/	8.75	2008.01-2011.12	40	offline(SUMMA)	http://dx.doi.org/10.1016/j.atmosenv.2013.03.036
西南地区	四川省	噶贡山			2.82	1.2126	3.5062	1.8612	/	/	/	/	9.4	2007.01-2008.01	45	offline(SUMMA)	10.13227/j.hjkx.2012.12.019
西北地区	青海省	瓦里关			1.68558	0.2569	0.3464	0.58235	/	0.3425	/	/	3.21373	2003.04-2003.5/2003.07-2003.08	38	offline(SUMMA)	10.5194/acp-13-8551-2013
华北地区	山西省	庞泉沟			16.97	2.09	3.69	/	/	0.46	/	/	23.06	2019.07	57	offline(SUMMA)	10.19674/j.cnki.issn1000-6923.2021.0212
华中地区	湖北省	神农架			4.96	1.14	1.94	/	/	0.21	/	/	8.25	2019.07	57	offline(SUMMA)	10.19674/j.cnki.issn1000-6923.2021.0212
华东地区	福建省	武夷山			5.33	1.41	1.01	/	/	0.2	/	/	7.95	2019.7	57	offline(SUMMA)	10.19674/j.cnki.issn1000-6923.2021.0212
华东地区	山东省	长岛			8.56	1.29	1.72	/	/	0.41	/	/	11.98	2019.07-2019.08	57	offline(SUMMA)	10.19674/j.cnki.issn1000-6923.2021.0212
华中地区	湖北省	武当山			6.86	0.43	0.38	1.04	2.84	0.59			12.17	2018.05-2018.06	82	online	https://doi.org/10.1016/j.atmosres.2020.105359
西北地区	青海省	西宁			1.67	0.23	2.14	3.27	6.49	/	/	/	13.8	2013.09-2013.10	66	offline(SUMMA)	https://doi.org/10.1016/j.atmosres.2019.104740
西北地区	青海省	门源			6.46	3.2	1.16	0.19	/	/	/	/	11.03	2013.09-2013.10	38	offline(SUMMA)	https://doi.org/10.1016/j.atmosres.2019.104740
西北地区	青海省	格尔木			10.1368	2.06622	2.04856	2.54303	/	0.86534	/	/	17.66	2021.08	92	offline(SUMMA)	10.26918/d.cnki.ghngc.2024.001196
西北地区	青海省	西宁			8.84646	1.64934	4.45536	5.86908	/	0.59976	/	/	21.42	2022.08	92	offline(SUMMA)	10.26918/d.cnki.ghngc.2024.001196
西北地区	西藏自治区	林芝			6.3222	2.3739	1.1562	2.1894	/	0.0438446	/	/	12.3	2023.08-2023.09	92	offline(air bag)	10.26918/d.cnki.ghngc.2024.001196
西南地区	西藏自治区	拉萨			2.02	0.505	0.202	2.5149	4.6359	0.2222	/	0	10.1	2019.06	107	offline(SUMMA)	10.13227/j.hjkx.202104038
西南地区	云南省	丽江			6.07104	2.60865	2.29245	4.20546	/	0.6324	/	/	15.81	2022.08	92	offline(SUMMA)	10.26918/d.cnki.ghngc.2024.001196
东北地区	吉林省	长白山			6.51	3.33	4.69	0.6056	/	/	/	/	15.14	2005.09-2006.08	44	offline(SUMMA)	1000-6923(2008)-0491-05
东北地区	吉林省	长白山			3.531	1.605	1.605	3.959	/	/	/	/	10.7	2011.11-2012.12	78	offline(SUMMA)	10.13227/j.hjkx.2016.09.008
华南地区	海南省	五指山			3	1.6	1.2	/	/	0.2	/	/	6	2019.01-2019.12	57	online	https://doi.org/10.1016/j.atmosenv.2023.120167
µg/m³(以下)
地区	省份	城市			Alkanes	Alkenes	Aromatics	Halocarbons	OVOCs	Alkynes	volatile sulphide compound	Others	TVOCs	Time	Target VOCs	online or offline	DOI
华北地区	山西省	大同			8.64	2.62	1.49	1.67	5.99	2.13	0.06786	/	22.62	2021.03-2022.02	115	online	10.27470/d.cnki.ghbgc.2023.000857
华北地区	山西省	朔州			41.74	6.53	53.52	/	/	1.14	/	/	102.93	2015.07-2015.08	56	offline(SUMMA)	https://kns.cnki.net/kcms2/article/abstract?v=HUa8WMVVXl3F_EC0CJUwSlm-7Xjf6hWs17uhfcJiO7ZgDKMx9VJjZ_Ys1vgAWh_xfvpuWwwnDR-iEzW1bylCWgrdY48GhU9CD5yoMdV1WHzU-PKCTyHm2YGVJVBrNDeq4mLrAjgk1OgPbbx-N7R9MjQBK1Ugcqxm6TI6oZHjJgIPXJHofnTUEPtC4Jin3RFhyiPPVG3_Duo=&uniplatform=NZKPT&language=CHS
华北地区	山西省	忻州			40.39	9.55	16.79	/	/	4.51	/	15.82	86.52	2018.06/2018.08/20190.1	60	offline(SUMMA)	10.27140/d.cnki.ghbbu.2021.000671
华中地区	河南省	鹤壁			29	3.6	18.9	32.2	28.2	0.84	2.62	/	115	2020.04-2020.09	117	offline(SUMMA)	10.3389/fenvs.2022.1084592
	湖南省	永州			4.02	0.9282	4.9504	11.4478	2.4752	/	4.9504	2.168	30.94	2023.06	115	oline	1672-9064(2024)04－101－05
	山东省	潍坊			60.672	10	49	50	10	8	4.328	/	192	2018.11-2019.01	117	offline(SUMMA)	10.19316/j.issn.1002-6002.2024.04.09
	山东省	济宁			18.5	200	23.9	165	57.7	28	12.9	/	506	2018.11-2019.01	114	offline(SUMMA)	10.19501/j.cnki.1006-2009.2022.03.006
	山东省	菏泽			148	180	40.3	60.1	78.8	13	2.8	/	523	2018.11-2019.01	114	offline(SUMMA)	10.19501/j.cnki.1006-2009.2022.03.006
	浙江省	宁波			96.3252	35.2796	66.5952						198.2	2010.01-2010.02/2020.05/2010.10-2010.11	36	offline(SUMMA)	10. 13198j． issn． 1001-6929． 2014． 12． 04
	浙江省	绍兴			24.29	4.06	15.89	17.17	14.72	1.23		0.27	77.63	2019.08	98	oline	10.15985/j.cnki.1001-3865.2020.09.016
	浙江省	宁波			5.33	6	30.67	76	82.67				200.67	2016.11-2017.10	64	oline	https://doi.org/10.1007/s00128-024-03926-6
	安徽省	宿州			13.36	2	3.8	7	13	0.8	0.04		40	2020.09	77	oline	10.7524/j.issn.0254-6108.2021062401
	安徽省	阜阳			15.57	1.5	2.9	4.77	4.6	0.6	0.06		30	2020.09	77	oline	10.7524/j.issn.0254-6108.2021062401
	安徽省	滁州			30.545	5.315	13.65	26.46	24.175	0.63		0.98	101.755	2023.01-2023.02/2023.07-2023.08	116	oline	https://link.cnki.net/urlid/11.2861.X.20250220.1613.002
	安徽省	淮南			34	15	13.5	39.7	45.2	0.7	0.7		148.8	2020.09	88	oline	10.3969/j.issn.1003-5060.2022.09.013
	四川省	泸州			50.036	7.148	112.581	3.574	5.361				178.7	2020.07-2020.09	39	oline	10.26914/c.cnkihy.2022.014874
	四川省	广安			66.982	41.693	15.194	52.216	24.61		17.976		214	2022.04-2022.08	117	oline	10.20025/j.cnki.CN10-1679.2024-06-25
	贵州省	遵义			12.73	6.28125	1.75	20.2	28.61	0.49	0.07		70.1312	2020.07-2022.08	117	offline(SUMMA)	10.16663/j.cnki.lskj.2023.22.031
	云南省	昭通市			50.1	4.85	15.15						70.1	2018.11/2019.03/2019.06/2019.01	47	offline(SUMMA)	10.27200/d.cnki.gkmlu.2021.002311
	云南省	景洪市			66.345	35.485	42.425						144.255		59	offline(SUMMA)	https://kns.cnki.net/kcms2/article/abstract?v=hW9FdoQEerrQe-Moq0OsF28pWcY_yTo9d7zQN4Duy0ux8ZBH5IoK7YMPTW8zT4fj4g0-AtpY9oXzPtJ4k9f5_32D90ZAUvD5_legckgho5c-7Mne73UE25UAsUpyMzF50CknzyHzD5xLe9N4UIzFnjkX8WprPMpRvYNbUT09KYjWHpwLvGtZJaQ9rKuoDuMr5AznlQ4rc8U=&uniplatform=NZKPT&language=CHS
	云南省	芒市			28.74	27.87	44.42						101.03		59	offline(SUMMA)	https://kns.cnki.net/kcms2/article/abstract?v=hW9FdoQEerrQe-Moq0OsF28pWcY_yTo9d7zQN4Duy0ux8ZBH5IoK7YMPTW8zT4fj4g0-AtpY9oXzPtJ4k9f5_32D90ZAUvD5_legckgho5c-7Mne73UE25UAsUpyMzF50CknzyHzD5xLe9N4UIzFnjkX8WprPMpRvYNbUT09KYjWHpwLvGtZJaQ9rKuoDuMr5AznlQ4rc8U=&uniplatform=NZKPT&language=CHS
	新疆	图木舒克			40.8458	3.51	10.14	16.41	21.06	1.52			93.49	2019.11-2020.12	106	offline(SUMMA)	https://doi.org/10.1007/s11869-021-01133-4
	辽宁	锦州			57.56	4.85	11.64		21.02	1.94			97.01	2018.04-2018.09/2019.04-2019.10/2020.04-2020.10		offline(SUMMA)	1674 － 263X( 2022) 02 － 0028 － 02
	吉林省	长春			8.59	3.8	12.68	13.09	8.59		4.32	4.96	56.03	2020.11	65	oline	10.27536/d.cnki.gccdy.2023.000048
	吉林省	吉林			8.52	2.97	7.17	14.06	5.86		4.24	2.21	45.03	2020.11	65	oline	10.27536/d.cnki.gccdy.2023.000048
	吉林省	四平			1.94	1.08	0.49	3.15	2.28		1.19	1.2	11.33	2020.11	65	oline	10.27536/d.cnki.gccdy.2023.000048
	吉林省	辽源			3.78	2	0.89	5.96	4.24		2	2.16	21.03	2020.11	65	oline	10.27536/d.cnki.gccdy.2023.000048
	黑龙江省	哈尔滨			15.05	9.96	17.5	8.16	5.42		2.32	6.69	65.1	2020.12/2021.06	65	oline	10.27536/d.cnki.gccdy.2023.000048
	黑龙江省	大庆			17.18	20.53	26.32	5.66	11.18		2.48	3.48	86.83	2020.12/2021.06	65	oline	10.27536/d.cnki.gccdy.2023.000048
	黑龙江省	绥化			15.67	13.45	17.37	3.05	6.02		3.3	2.68	61.54	2020.12/2021.06	65	oline	10.27536/d.cnki.gccdy.2023.000048
	黑龙江省	哈尔滨			78.26	15.05	45.15			12.04			150.5	2017.06-2018.05/2018.11	56	offline(SUMMA)	https://doi.org/10.1016/j.envpol.2020.116074
	江西省	江西												2020.07	116	offline(SUMMA)	https://d.wanfangdata.com.cn/thesis/ChhUaGVzaXNOZXdTMjAyNDA5MjAxNTE3MjUSCUQwMzMzMjg0MRoIeGllcHU2ZWU%3D
	江西省	南昌												2020.05/2020.09	116	offline(SUMMA)	https://d.wanfangdata.com.cn/thesis/ChhUaGVzaXNOZXdTMjAyNDA5MjAxNTE3MjUSCUQwMzMzMjg0MRoIeGllcHU2ZWU%3D
	江西省	赣州												2020.05-2020.06/2020.09-2020.10	116	offline(SUMMA)	https://d.wanfangdata.com.cn/thesis/ChhUaGVzaXNOZXdTMjAyNDA5MjAxNTE3MjUSCUQwMzMzMjg0MRoIeGllcHU2ZWU%3D
	江西省	九江												2020.05/2020.10	116	offline(SUMMA)	https://d.wanfangdata.com.cn/thesis/ChhUaGVzaXNOZXdTMjAyNDA5MjAxNTE3MjUSCUQwMzMzMjg0MRoIeGllcHU2ZWU%3D
	江西省	吉安												2020.06/2020.10	116	offline(SUMMA)	https://d.wanfangdata.com.cn/thesis/ChhUaGVzaXNOZXdTMjAyNDA5MjAxNTE3MjUSCUQwMzMzMjg0MRoIeGllcHU2ZWU%3D
	江西省	鹰潭												2020.05-2020.06/2020.10	116	offline(SUMMA)	https://d.wanfangdata.com.cn/thesis/ChhUaGVzaXNOZXdTMjAyNDA5MjAxNTE3MjUSCUQwMzMzMjg0MRoIeGllcHU2ZWU%3D
	新疆	阿拉尔市			137.33	38.14	27.311	33.127	27.5	4.556		0.056	268.02	2021.03-2022.02	106	offline(SUMMA)	10.27332/d.cnki.gshzu.2022.000456

## Sheet: µg.m-3
Regions	Province	City	Latitude	Longitude	Alkanes	Alkenes	Aromatics	Halocarbons	OVOCs	Alkynes	sulfides	Others	TVOCs	Time	Target VOCs counts	online or offline	DOI
North China	Shanxi	Datong	40.1	113.3	8.64	2.62	1.49	1.67	5.99	2.13	0.06786		22.6079	2021.03-2022.02	115	online	10.27470/d.cnki.ghbgc.2023.000857
North China	Shanxi	Suozhou	39.33	112.41	41.74	6.53	53.52			1.14			102.93	2015.07-2015.08	56	offline	https://kns.cnki.net/kcms2/article/abstract?v=HUa8WMVVXl3F_EC0CJUwSlm-7Xjf6hWs17uhfcJiO7ZgDKMx9VJjZ_Ys1vgAWh_xfvpuWwwnDR-iEzW1bylCWgrdY48GhU9CD5yoMdV1WHzU-PKCTyHm2YGVJVBrNDeq4mLrAjgk1OgPbbx-N7R9MjQBK1Ugcqxm6TI6oZHjJgIPXJHofnTUEPtC4Jin3RFhyiPPVG3_Duo=&uniplatform=NZKPT&language=CHS
North China	Shanxi	Xinzhou	38.46	112.73	40.39	9.55	16.79			4.51		15.82	87.06	2018.06-20190.1	60	offline	10.27140/d.cnki.ghbbu.2021.000671
Central China	Henan	Hebi	35.75	114.33	29	3.6	18.9	32.2	28.2	0.84	2.62		115.36	2020.04-2020.09	117	offline	10.3389/fenvs.2022.1084592
Central China	Hunan	Yongzhou	25.53	111.61	4.02	0.9282	4.9504	11.4478	2.4752		4.9504	2.168	30.94	2023.06	115	online	1672-9064(2024)04－101－05
East China	Shandong	Weifang	36.7025	119.149	60.672	10	49	50	10	8	4.328		192	2018.11-2019.01	117	offline	10.19316/j.issn.1002-6002.2024.04.09
East China	Shandong	Jining	35.41	116.59	18.5	200	23.9	165	57.7	28	12.9		506	2018.11-2019.01	114	offline	10.19501/j.cnki.1006-2009.2022.03.006
East China	Shandong	Heze	35.23	115.51	148	180	40.3	60.1	78.8	13	2.8		523	2018.11-2019.01	114	offline	10.19501/j.cnki.1006-2009.2022.03.006
East China	Zhejiang	Ningbo	29.87	121.63	96.3252	35.2796	66.5952						198.2	2010.01-2010.11	36	offline	10.13198/j.issn.1001-6929.2014.12.04
East China	Zhejiang	Shaoxing	30.08	120.62	24.29	4.06	15.89	17.17	14.72	1.23		0.27	77.63	2019.08	98	online	10.15985/j.cnki.1001-3865.2020.09.016
East China	Zhejiang	Ningbo	29.9	121.84	5.33	6	30.67	76	82.67				200.67	2016.11-2017.10	64	online	https://doi.org/10.1007/s00128-024-03926-6
East China	Anhui	Suzhou	33.67	116.99	13.36	2	3.8	7	13	0.8	0.04		40	2020.09	77	online	10.7524/j.issn.0254-6108.2021062401
East China	Anhui	Fuyang	32.9	115.84	15.57	1.5	2.9	4.77	4.6	0.6	0.06		30	2020.09	77	online	10.7524/j.issn.0254-6108.2021062401
East China	Anhui	Chuzhou	32.3397	118.33	30.545	5.315	13.65	26.46	24.175	0.63		0.98	101.755	2023.01-2023.08	116	online	https://link.cnki.net/urlid/11.2861.X.20250220.1613.002
East China	Anhui	Huainan	32.67	117.067	34	15	13.5	39.7	45.2	0.7	0.7		148.8	2020.09	88	online	10.3969/j.issn.1003-5060.2022.09.013
Southwestern China	Sichuan	Luzhou	28.88	105.44	50.036	7.148	112.581	3.574	5.361				178.7	2020.07-2020.09	39	online	10.26914/c.cnkihy.2022.014874
Southwestern China	Sichuan	Guangan	30.45	106.65	66.982	41.693	15.194	52.216	24.61		17.976		218.671	2022.04-2022.08	117	online	10.20025/j.cnki.CN10-1679.2024-06-25
Southwestern China	Guizhou	Zhunyi	27.69	107.04	12.73	6.28125	1.75	20.2	28.61	0.49	0.07		70.1312	2020.07-2022.08	117	offline	10.16663/j.cnki.lskj.2023.22.031
Southwestern China	Yunnan	Zhaotong	27.34	103.7	50.1	4.85	15.15						70.1	2018.11-2019.01	47	offline	10.27200/d.cnki.gkmlu.2021.002311
Southwestern China	Yunnan	Jinghong	22	100.8	66.345	35.485	42.425						144.255		59	offline	https://kns.cnki.net/kcms2/article/abstract?v=hW9FdoQEerrQe-Moq0OsF28pWcY_yTo9d7zQN4Duy0ux8ZBH5IoK7YMPTW8zT4fj4g0-AtpY9oXzPtJ4k9f5_32D90ZAUvD5_legckgho5c-7Mne73UE25UAsUpyMzF50CknzyHzD5xLe9N4UIzFnjkX8WprPMpRvYNbUT09KYjWHpwLvGtZJaQ9rKuoDuMr5AznlQ4rc8U=&uniplatform=NZKPT&language=CHS
Southwestern China	Yunnan	Mangshi	24.01	97.86	28.74	27.87	44.42						101.03		59	offline	https://kns.cnki.net/kcms2/article/abstract?v=hW9FdoQEerrQe-Moq0OsF28pWcY_yTo9d7zQN4Duy0ux8ZBH5IoK7YMPTW8zT4fj4g0-AtpY9oXzPtJ4k9f5_32D90ZAUvD5_legckgho5c-7Mne73UE25UAsUpyMzF50CknzyHzD5xLe9N4UIzFnjkX8WprPMpRvYNbUT09KYjWHpwLvGtZJaQ9rKuoDuMr5AznlQ4rc8U=&uniplatform=NZKPT&language=CHS
Northwestern China	Xinjiang Uygur Autonomous Region	Tumushuke	39.86	79.06	40.8458	3.51	10.14	16.41	21.06	1.52			93.4858	2019.11-2020.12	106	offline	https://doi.org/10.1007/s11869-021-01133-4
Northeastern China	Liaoning	Jinzhou	41.69	122.11	57.56	4.85	11.64		21.02	1.94			97.01	2018.04-2020.10		offline	1674 － 263X( 2022) 02 － 0028 － 02
Northeastern China	Jilin	Changchun	43.82	125.32	8.59	3.8	12.68	13.09	8.59		4.32	4.96	56.03	2020.11	65	online	10.27536/d.cnki.gccdy.2023.000048
Northeastern China	Jilin	Jilin	43.84	126.55	8.52	2.97	7.17	14.06	5.86		4.24	2.21	45.03	2020.11	65	online	10.27536/d.cnki.gccdy.2023.000048
Northeastern China	Jilin	Siping	43.17	124.35	1.94	1.08	0.49	3.15	2.28		1.19	1.2	11.33	2020.11	65	online	10.27536/d.cnki.gccdy.2023.000048
Northeastern China	Jilin	Liaoyuan	42.89	125.14	3.78	2	0.89	5.96	4.24		2	2.16	21.03	2020.11	65	online	10.27536/d.cnki.gccdy.2023.000048
Northeastern China	Heilongjiang	Harbin	45.8	126.54	15.05	9.96	17.5	8.16	5.42		2.32	6.69	65.1	2020.12-2021.06	65	online	10.27536/d.cnki.gccdy.2023.000048
Northeastern China	Heilongjiang	Daqing	46.59	125.1	17.18	20.53	26.32	5.66	11.18		2.48	3.48	86.83	2020.12-2021.06	65	online	10.27536/d.cnki.gccdy.2023.000048
Northeastern China	Heilongjiang	Suihua	46.65	126.97	15.67	13.45	17.37	3.05	6.02		3.3	2.68	61.54	2020.12-2021.06	65	online	10.27536/d.cnki.gccdy.2023.000048
Northeastern China	Heilongjiang	Harbin	45.77	126.68	78.26	15.05	45.15			12.04			150.5	2017.06-2018.11	56	offline	https://doi.org/10.1016/j.envpol.2020.116074
Northwestern China	Xinjiang Uygur Autonomous Region	Alaer	40.33	81.86	137.33	38.14	27.311	33.127	27.5	4.556		0.056	268.02	2021.03-2022.02	106	offline	10.27332/d.cnki.gshzu.2022.000456
